# Supplementary material for: Natural malaria infection in anophelines vectors and their incrimination in local malaria transmission in Darién, Panama
Source: PLoS One. 2021 May 3;16(5):e0250059. doi: 10.1371/journal.pone.0250059 (PMC8092770; doi:10.1371/journal.pone.0250059)
Supplement: S1 Data — (XLS) [file pone.0250059.s001.xls]

## Sheet: Table 2
Species Mosquitos	Embera-Wounaan				Wargandi	Total Mosquitos Species	(%) Mosquitos Species
	Bajo Chiquito	Alto Playona	Marraganti	Pueblo Tortuga	Morti
An. (Nys.) albimanus (PHBC)	137	24	215	64	3	443	42.6
CDC trap	3	1	6			10
Relative abundance %	30.9	5.5	48.7	14.1	0.6
No. pool positives	2	3	3	1
IR % (CI)	1.1 (-0.4 - 2.6)	1.7 (-0.2 - 3.6)	1.7 (-0.2 - 3.6)	0.6 (-0.5 - 1.7)
An. (Nys.) darlingi (PHBC)	385	10	73			468	45
CDC trap	6		4			10
Relative abundance %	81.8	2.1	16.1
No. pool positives	7	2	2
IR % (CI)	4.0 (1.1 - 6.9)	1.1 (-0.4 - 2.6)	1.1 (-0.4 - 2.6)
An. (Ano.) punctimacula s.l. (PHBC)		1			2	3	0.3
CDC trap
Relative abundance %		33.3			66.7
No. pool positives
IR % (CI)
An. (Ano.) malefactor (PHBC)	1					1	0.1
CDC trap
Relative abundance %	100
No. pool positives
IR % (CI)
An. (Ano.) apicimacula (PHBC)			1			1	0.1
CDC trap
Relative abundance %			100
No. pool positives
IR % (CI)
An. (Nys.) strodei (PHBC)							0.1
CDC trap	1					1
Relative abundance %	100
No. pool positives
IR % (CI)
An. (Nys.) oswaldoi s.l. (PHBC)	1	14				15	1.4
CDC trap
Relative abundance %	6.7	93.3
No. pool positives
IR % (CI)
An. (Nys.) triannulatus s.l.(PHBC)	1		1			2	0.3
CDC trap	1					1
Relative abundance %
No. pool positives	66.7		33.3
IR % (CI)
An. (Ano.) pseudopunctipennis s.l.(PHBC)	40	1	25		8	74	8.2
CDC trap	2		11			13
Relative abundance %	48.3	1.1	41.4		9.2
No. pool positives
IR % (CI)
Anopheles (Nys.) spp. (PHBC)	4	1	3			8	0.9
CDC trap	2					2
Relative abundance %	60	10	30
No. pool positives
IR % (CI)
Anopheles (Ano.) spp. (PHBC)			1			1	0.1
CDC trap
Relative abundance %			100
No. pool positives
IR % (CI)
Anopheles spp. (PHBC)	4		4			8	0.9
CDC trap	1		1			2
Relative abundance %	50		50
No. pool positives
IR % (CI)
Total	589	52	345	64	13	1063	100
								0	0	0	0	0	0	0	0	0

## Sheet: Table 1
Comarca	Community	Coordinates	Altitude	Households	Population	Malaria Cases
Embera-Wounaan	Marraganti	8°27'56.15" N	50 m	95	390	8
		77°41'54.77" W
	Bajo Chiquito	8°27'22.17" N	40 m	48	180	4
		7°40'45.84" W
	Pueblo Tortuga	8°32'2.32" N	71 m	42	190	2
		77°42'44.53" W
	Alto Playona	8°32'20.02" N	49 m	67	215	2
		77°52'56.55" W
Wargandi	Morti	9° 10'13.29" N 78°47'58.72" W	11 m	80	395	20
Total				479	1755	36

## Sheet: Table 4
	Species mosquito	March	April	May	June	July	August	September	October	November	Total
	An. (Nys.) darlingi	7	8	105	35	32	41	41	103	106	478
	An. (Nys.) albimanus	30	7	80	47	40	35	42	70	102	453
	An. (Ano.) pseudopunctipennis s.l.	10	3	58		7	1	8			87
	An. (Ano.) punctimacula s.l.			3							3
	An. (Nys.) oswaldoi s.l.			7			8				15
	An. (Ano.) apicimacula			1							1
	An. (Ano.) malefactor							1			1
	An. (Nys.) triannulatus s.l.			2				1			3
	An. (Nys.) strodei			1							1
	Anopheles (Nys.) spp.				5			5			10
	Anopheles (Ano.) spp.			1							1
	Anopheles spp.				10						10
	Total mosquito per month	47	18	258	97	79	85	98	173	208	1063

## Sheet: Table 3
Species Mosquito	Embera-Wounann								Wargandi		Total Mosquito
	Bajo Chiquito		Alto Playona		Marraganti		Pueblo Tortuga		Morti
	Intra	Peri	Intra	Peri	Intra	Peri	Intra	Peri	Intra	Peri
An. (Nys.) darlingi	163	222	3	7	29	44					468
An. (Nys.) albimanus	55	82	10	14	99	116	24	40		3	443
An. (Ano.) pseudopunctipennis s.l.	16	24		1	9	16			3	5	74
An. (Nys.) oswaldoi s.l.		1		6	8						15
An. (Ano.) punctimacula s.l.			1							2	3
An. (Nys.) triannulatus s.l.	1					1					2
An. (Ano.) apicimacula						1					1
An. (Ano.) malefactor		1									1
Anopheles (Nys.) spp.		4	1			3					8
Anopheles (Ano.) spp.						1					1
Anopheles spp.	1	3				4					8
Total	236	337	15	28	145	186	24	40	3	10	1024

## Sheet: Table 5
Species	Prevalence (95% CL)	Pools (+/n)	Abundance (N)
An. (Nys.) albimanus	0.0551 (0.0269-0.0974)	9/42	179
An. (Nys.) darlingi	0.0384 (0.0201-0.0649)	0.161765	305
Total	0.037 (0.0232-0.0552)	20/148	574
		Total
